# Supplementary material for: Domestic Animal Hosts Strongly Influence Human-Feeding Rates of the Chagas Disease Vector Triatoma infestans in Argentina
Source: PLoS Negl Trop Dis. 2014 May 22;8(5):e2894. doi: 10.1371/journal.pntd.0002894 (PMC4037315; doi:10.1371/journal.pntd.0002894)
Supplement: Table S1 — Weather data during bug collection surveys. Figueroa, October 2003 (spring). (XLS) [file pntd.0002894.s003.xls]

## Sheet: Hoja1
		Max	Min	Ave	External	Wind	Wind		Atmospheric
Date	Time	Temp	Temp	Temp	humidity	speed	Direction	Rainfall	Pressure
2003-10-19	1899-12-31 20:00:00	25.6	24.1	24.85	48	4.8	SE	0	995.2
2003-10-19	1899-12-31 22:00:00	24.1	23.1	23.6	54	3.2	SE	0	996.3
2003-10-20	1899-12-31	23.1	22.6	22.85	58	0	ESE	0	996.1
2003-10-20	1899-12-31 02:00:00	22.6	21.6	22.1	65	0	ESE	0	995.2
2003-10-20	1899-12-31 04:00:00	21.7	21.3	21.5	72	1.6	ESE	0	993.5
2003-10-20	1899-12-31 06:00:00	21.3	20.7	21	76	1.6	ESE	0	993.4
2003-10-20	1899-12-31 08:00:00	21.2	20.6	20.9	79	1.6	E	0	994.3
2003-10-20	1899-12-31 10:00:00	23.4	21.2	22.3	73	8	ENE	0	994.7
2003-10-20	1899-12-31 12:00:00	26.6	23.4	25	62	6.4	NE	0	994.1
2003-10-20	1899-12-31 14:00:00	26.6	25.8	26.2	65	1.6	N	0	992.9
2003-10-20	1899-12-31 20:00:00	26.9	24.9	25.9	69	3.2	SE	0	992.1
2003-10-20	1899-12-31 22:00:00	24.9	23.6	24.25	74	0	SSW	0	994
2003-10-21	1899-12-31	23.6	23.1	23.35	76	0	SSW	0	994.3
2003-10-21	1899-12-31 02:00:00	23.4	22.9	23.15	79	3.2	SSW	0	993.9
2003-10-21	1899-12-31 04:00:00	22.9	22.1	22.5	84	3.2	SSW	0	993.1
2003-10-21	1899-12-31 06:00:00	22.7	22.4	22.55	84	6.4	SSW	0	993.4
2003-10-21	1899-12-31 08:00:00	22.4	22.1	22.25	82	4.8	SSW	0	994.6
2003-10-21	1899-12-31 10:00:00	24.7	22.3	23.5	65	9.7	SSW	0	995.3
2003-10-21	1899-12-31 12:00:00	27.2	24.3	25.75	53	8	S	0	994.5
2003-10-21	1899-12-31 14:00:00	29.7	27.2	28.45	45	6.4	S	0	992.8
2003-10-21	1899-12-31 20:00:00	28.9	26.3	27.6	55	4.8	SE	0	991.6
2003-10-21	1899-12-31 22:00:00	26.3	24.1	25.2	63	3.2	SE	0	994
2003-10-22	1899-12-31	24.1	22.7	23.4	65	3.2	SSW	0	995.4
2003-10-22	1899-12-31 02:00:00	22.8	21.6	22.2	68	3.2	SSW	0	995.6
2003-10-22	1899-12-31 04:00:00	21.6	18.8	20.2	76	0	SSW	0	994.4
2003-10-22	1899-12-31 06:00:00	18.8	17.8	18.3	78	1.6	SW	0	995.9
2003-10-22	1899-12-31 08:00:00	20.3	17.2	18.75	70	0	SSE	0	998.1
2003-10-22	1899-12-31 10:00:00	25.9	20.3	23.1	51	3.2	E	0	999.6
2003-10-22	1899-12-31 12:00:00	28.8	25.9	27.35	38	4.8	ENE	0	999.1
2003-10-22	1899-12-31 14:00:00	31.2	28.8	30	31	4.8	SSW	0	997.5
2003-10-22	1899-12-31 20:00:00	32.5	27.9	30.2	24	3.2	SE	0	993.5
2003-10-22	1899-12-31 22:00:00	27.9	24.8	26.35	31	4.8	SE	0	994.7
2003-10-23	1899-12-31	24.8	21.8	23.3	39	3.2	SE	0	995
2003-10-23	1899-12-31 02:00:00	21.8	18.1	19.95	50	1.6	ENE	0	993.3
2003-10-23	1899-12-31 04:00:00	18.4	17.8	18.1	52	3.2	ENE	0	992
2003-10-23	1899-12-31 06:00:00	18.4	17.9	18.15	56	4.8	ESE	0	991.5
2003-10-23	1899-12-31 08:00:00	21.4	18.3	19.85	53	8	E	0	992.7
2003-10-23	1899-12-31 10:00:00	27.2	21.4	24.3	45	16.1	ENE	0	993.2
2003-10-23	1899-12-31 12:00:00	29.8	27.2	28.5	38	19.3	ENE	0	992
2003-10-23	1899-12-31 14:00:00	32.4	29.8	31.1	31	19.3	ENE	0	989.7
2003-10-23	1899-12-31 20:00:00	34.4	30.7	32.55	25	9.7	E	0	985.6
2003-10-23	1899-12-31 22:00:00	30.7	27.2	28.95	28	1.6	E	0	986.6
2003-10-24	1899-12-31	28	25.3	26.65	36	3.2	ENE	0	986.2
2003-10-24	1899-12-31 02:00:00	25.3	22.9	24.1	44	1.6	E	0	984
2003-10-24	1899-12-31 04:00:00	23.6	23.1	23.35	50	4.8	ENE	0	982.6
2003-10-24	1899-12-31 06:00:00	23.6	22.7	23.15	54	6.4	ENE	0	983.3
2003-10-24	1899-12-31 08:00:00	25.6	23.6	24.6	55	9.7	ENE	0	985.4
2003-10-24	1899-12-31 10:00:00	31.4	25.6	28.5	46	17.7	NNE	0	987.1
2003-10-24	1899-12-31 12:00:00	35.1	31.4	33.25	36	16.1	NNE	0	987.2
2003-10-24	1899-12-31 14:00:00	37.6	35.1	36.35	31	9.7	ENE	0	986.6
2003-10-24	1899-12-31 20:00:00	37.2	33.7	35.45	38	4.8	ESE	0	986.4
2003-10-24	1899-12-31 22:00:00	33.7	30.7	32.2	46	4.8	E	0	987.5
2003-10-25	1899-12-31	30.7	28	29.35	54	0	E	0	987.6
2003-10-25	1899-12-31 02:00:00	28.6	26.3	27.45	69	3.2	SW	0	986.8
2003-10-25	1899-12-31 04:00:00	26.2	23.6	24.9	75	0	---	0	984.7
2003-10-25	1899-12-31 06:00:00	23.6	22.2	22.9	82	0	---	0	984.5
2003-10-25	1899-12-31 08:00:00	25.5	21.9	23.7	73	0	WSW	0	985.3
2003-10-25	1899-12-31 10:00:00	31.3	25.5	28.4	57	3.2	ENE	0	985.3
2003-10-25	1899-12-31 12:00:00	35	30.9	32.95	44	8	NNE	0	984.3
2003-10-25	1899-12-31 14:00:00	36.9	33.8	35.35	33	4.8	N	0	983.3
2003-10-25	1899-12-31 20:00:00	39.8	35.4	37.6	33	1.6	SSW	0	979.8
2003-10-25	1899-12-31 22:00:00	35.4	25.7	30.55	73	11.3	S	1	980.5
2003-10-26	1899-12-31	25.8	21.9	23.85	84	4.8	SE	2.5	983.1
2003-10-26	1899-12-31 02:00:00	27.2	21.9	24.55	77	8	SE	0.5	982.9
2003-10-26	1899-12-31 04:00:00	23.4	20.7	22.05	89	4.8	N	2.3	981.6
2003-10-26	1899-12-31 06:00:00	21.1	20.7	20.9	91	4.8	SW	1.3	984.8
2003-10-26	1899-12-31 08:00:00	20.9	20.1	20.5	90	1.6	N	0	987.7
2003-10-26	1899-12-31 10:00:00	22	20.4	21.2	79	8	SW	0	991.1
2003-10-26	1899-12-31 12:00:00	23	21.7	22.35	75	12.9	SSW	0	993.9
2003-10-26	1899-12-31 14:00:00	28.1	22.2	25.15	50	14.5	SSW	0	992.8
2003-10-26	1899-12-31 20:00:00	26.8	25	25.9	53	11.3	S	0	994.9
2003-10-26	1899-12-31 22:00:00	25	23.6	24.3	53	11.3	SSW	0	997.9
2003-10-27	1899-12-31	23.6	22.1	22.85	51	8	S	0	999.1
2003-10-27	1899-12-31 02:00:00	22.1	20.9	21.5	54	6.4	SSW	0	998.8
2003-10-27	1899-12-31 04:00:00	20.9	19.6	20.25	60	4.8	SW	0	998.9
2003-10-27	1899-12-31 06:00:00	19.6	18.3	18.95	53	4.8	SW	0	999.7
2003-10-27	1899-12-31 08:00:00	18.7	17.5	18.1	57	4.8	SW	0	1001.2
2003-10-27	1899-12-31 10:00:00	21.2	17.5	19.35	48	6.4	SSW	0	1001.9
2003-10-27	1899-12-31 12:00:00	25.6	21.2	23.4	44	4.8	SE	0	1002
2003-10-27	1899-12-31 14:00:00	27.6	25.6	26.6	43	4.8	S	0	1001.3
2003-10-27	1899-12-31 20:00:00	28.8	25.7	27.25	44	3.2	SE	0	999.4
2003-10-27	1899-12-31 22:00:00	25.7	22.6	24.15	53	1.6	SSE	0	1001.2
2003-10-28	1899-12-31	22.5	20.7	21.6	61	3.2	SE	0	1001.5
2003-10-28	1899-12-31 02:00:00	20.7	17.8	19.25	69	1.6	SE	0	1000.7
2003-10-28	1899-12-31 04:00:00	17.8	15.6	16.7	77	0	ESE	0	999.7
2003-10-28	1899-12-31 06:00:00	15.6	14.1	14.85	76	0	ESE	0	1000.2
2003-10-28	1899-12-31 08:00:00	17.4	13.6	15.5	62	1.6	N	0	1002.2
2003-10-28	1899-12-31 10:00:00	22.7	17.4	20.05	41	4.8	SE	0	1003.1
2003-10-28	1899-12-31 12:00:00	27.8	22.7	25.25	21	4.8	E	0	1002.8
2003-10-28	1899-12-31 14:00:00	31.4	27.8	29.6	17	4.8	ENE	0	1001.6
