# Supplementary material for: Domestic Animal Hosts Strongly Influence Human-Feeding Rates of the Chagas Disease Vector Triatoma infestans in Argentina
Source: PLoS Negl Trop Dis. 2014 May 22;8(5):e2894. doi: 10.1371/journal.pntd.0002894 (PMC4037315; doi:10.1371/journal.pntd.0002894)
Supplement: Table S2 — Bloodmeal identification results of domestic T. infestans as determined by direct ELISA tests. Figueroa, October 2003 (spring). Codes 0 and 1 are for negative and positive identification results, respectively; ND, no data. (XLS) [file pntd.0002894.s004.xls]

## Sheet: Hoja1
idhouse	idbug	human	chicken	dog	cat	goat	pig	rodent	reactive
1	95	1	0	0	0	0	0	0	1
1	493	1	0	0	0	0	0	0	1
2	486	1	0	0	0	0	0	0	1
2	287	1	0	0	0	0	0	0	1
2	123	1	0	0	0	0	0	0	1
2	317	1	1	0	0	0	0	0	1
2	185	1	0	0	0	0	0	0	1
2	341	1	0	0	0	0	0	0	1
2	5	1	0	0	0	0	0	0	1
2	80	1	0	0	0	0	0	0	1
2	325	1	0	0	0	0	0	0	1
2	223	1	0	0	0	0	0	0	1
2	154	1	0	0	0	0	0	0	1
2	18	1	0	0	0	0	0	0	1
2	369	1	0	0	0	0	0	0	1
2	395	1	0	0	0	0	0	0	1
2	374	1	0	0	0	0	0	0	1
2	394	1	0	0	0	0	0	0	1
3	372	1	0	0	0	0	0	0	1
3	29	1	0	0	0	0	0	0	1
3	162	1	0	0	0	0	0	0	1
4	487	0	1	0	0	0	0	0	1
4	541	0	1	0	0	0	0	0	1
4	149	0	1	0	0	0	0	0	1
4	295	0	1	0	0	0	0	0	1
4	455	0	1	0	0	0	0	0	1
4	357	0	1	0	0	0	0	0	1
4	475	0	1	0	0	0	0	0	1
4	117	0	1	0	0	0	0	0	1
4	62	0	1	0	0	0	0	0	1
4	183	0	1	0	0	0	0	0	1
4	182	0	1	0	0	0	0	0	1
4	15	0	1	0	0	0	0	0	1
4	47	0	1	0	0	0	0	0	1
4	84	0	1	0	0	0	0	0	1
5	537	0	1	0	0	0	0	0	1
5	419	0	0	1	0	0	0	0	1
5	356	0	1	0	0	0	0	0	1
5	143	0	1	0	0	0	0	0	1
5	140	0	0	0	0	0	0	0	0
5	17	0	1	0	0	0	0	0	1
5	511	1	0	0	0	0	0	0	1
5	44	0	0	0	0	1	0	0	1
5	177	0	1	0	0	0	0	0	1
5	447	0	1	0	0	0	0	0	1
5	525	0	1	0	0	0	0	0	1
5	435	0	0	1	0	0	0	0	1
5	175	0	1	0	0	0	0	0	1
5	375	0	1	0	0	0	0	0	1
5	189	0	1	0	0	0	0	0	1
6	289	1	0	0	0	0	0	0	1
7	198	0	0	0	0	0	0	ND	0
8	282	1	0	0	0	0	0	0	1
8	365	1	0	0	0	0	0	0	1
8	485	1	0	0	0	0	0	0	1
8	56	1	0	0	0	0	0	0	1
8	379	1	0	0	0	0	0	0	1
8	313	1	0	0	0	0	0	0	1
8	209	1	0	0	0	0	0	0	1
8	220	1	0	0	0	0	0	0	1
8	194	1	0	0	0	0	0	0	1
9	39	1	0	0	0	0	0	0	1
9	371	1	0	0	0	0	0	0	1
9	88	1	0	0	0	0	0	0	1
10	181	0	0	1	0	0	0	0	1
10	397	1	0	0	0	1	0	0	1
10	504	0	0	0	0	1	0	0	1
10	402	1	0	0	0	1	0	0	1
10	195	0	0	1	0	0	0	0	1
10	174	1	0	0	0	0	0	0	1
13	158	0	1	0	0	0	0	0	1
13	91	0	1	0	0	0	0	0	1
13	186	0	1	0	0	0	0	0	1
13	98	0	1	0	0	0	0	0	1
13	443	0	1	0	0	0	0	0	1
14	494	0	0	1	0	0	0	0	1
14	359	0	0	0	0	0	0	0	0
14	506	0	0	1	0	0	0	0	1
14	510	0	0	1	0	0	0	0	1
14	166	1	0	0	0	0	0	0	1
14	14	0	0	0	0	0	1	0	1
14	61	0	0	1	0	0	0	0	1
14	454	0	0	0	0	0	0	0	0
15	488	0	0	0	0	0	1	0	1
15	380	0	0	1	0	1	0	0	1
17	203	0	1	0	0	0	0	0	1
17	393	0	1	0	0	0	0	0	1
17	237	0	1	0	0	0	0	0	1
17	144	0	1	0	0	0	0	0	1
18	159	1	0	0	0	0	0	0	1
18	473	1	0	0	0	0	0	0	1
18	230	1	0	0	0	0	0	0	1
19	57	1	0	0	0	0	0	0	1
19	259	0	1	1	0	1	0	0	1
19	503	0	0	1	0	0	0	0	1
19	387	1	0	0	0	0	1	0	1
19	335	0	0	1	0	0	0	0	1
19	403	1	0	0	0	0	0	0	1
20	422	0	1	0	0	0	0	0	1
20	43	0	0	1	0	0	0	0	1
20	420	0	1	0	0	0	0	0	1
20	550	1	0	0	0	0	0	0	1
20	305	0	1	0	0	0	0	0	1
20	124	0	0	1	0	0	0	0	1
20	45	0	1	0	0	0	0	0	1
20	302	0	1	0	0	0	0	0	1
20	204	0	1	0	0	0	0	0	1
20	463	0	1	0	0	0	0	0	1
20	78	0	1	0	0	0	0	0	1
20	115	0	1	0	0	0	0	0	1
22	331	1	0	0	0	0	0	0	1
22	46	0	0	1	0	0	0	0	1
22	218	1	0	0	0	0	0	0	1
22	342	0	0	1	0	0	0	0	1
22	32	1	0	0	0	0	0	0	1
22	358	1	0	0	0	0	0	0	1
22	363	1	0	0	0	0	0	0	1
22	277	1	0	0	0	0	0	0	1
22	399	1	0	0	0	0	0	0	1
22	130	1	0	0	0	0	0	0	1
23	424	1	0	0	0	0	0	0	1
23	238	0	1	0	0	0	0	0	1
23	167	0	0	1	0	0	0	0	1
23	83	1	0	0	0	0	0	0	1
23	418	1	0	0	0	0	0	0	1
23	310	1	0	0	0	0	0	0	1
23	202	1	0	0	0	0	0	0	1
23	248	0	0	0	0	0	0	ND	0
23	425	1	0	0	0	0	0	0	1
23	69	1	0	0	0	0	0	0	1
23	137	1	0	0	0	0	0	0	1
23	150	1	0	0	0	0	0	0	1
23	532	1	0	0	0	0	0	0	1
23	20	1	0	0	0	0	0	0	1
23	492	1	0	0	0	0	0	0	1
23	77	1	0	0	0	0	0	0	1
23	128	1	0	0	0	0	0	0	1
23	151	1	0	0	0	0	0	0	1
23	339	1	0	0	0	0	0	0	1
23	12	1	0	0	0	0	0	0	1
23	490	1	0	0	0	0	0	0	1
23	291	1	0	0	0	0	0	0	1
23	261	1	0	0	0	0	0	0	1
23	288	0	0	1	0	0	0	0	1
23	184	1	0	0	0	0	0	0	1
23	345	0	0	1	0	0	0	0	1
23	23	1	0	0	0	0	0	0	1
25	31	1	0	0	0	0	0	0	1
25	208	1	0	0	0	0	0	0	1
25	53	1	0	0	0	0	0	0	1
25	116	1	0	0	0	0	0	0	1
25	75	1	0	0	0	0	0	0	1
25	327	1	0	0	0	0	0	0	1
25	332	1	0	0	0	0	0	0	1
25	109	1	0	0	0	0	0	0	1
25	279	1	0	0	0	0	0	0	1
25	307	1	0	0	0	0	0	0	1
25	364	1	0	0	0	0	0	0	1
25	531	1	0	0	0	0	0	0	1
25	293	1	0	0	0	0	0	0	1
25	411	1	0	0	0	0	0	0	1
25	481	1	0	0	0	0	0	0	1
25	156	1	0	0	0	0	0	0	1
25	34	1	0	0	0	0	0	0	1
25	170	1	0	0	0	0	0	0	1
25	460	1	0	0	0	0	0	0	1
25	301	1	0	0	0	0	0	0	1
25	180	1	0	0	0	0	0	0	1
25	507	1	0	0	0	0	0	0	1
25	535	1	0	0	0	0	0	0	1
25	176	1	0	0	0	0	0	0	1
25	52	1	0	0	0	0	0	0	1
25	408	1	0	0	0	0	0	0	1
25	513	1	0	0	0	0	0	0	1
27	426	0	1	0	0	0	0	0	1
27	76	0	0	1	0	0	0	0	1
27	456	1	0	0	0	0	0	0	1
27	246	1	0	0	0	0	0	0	1
27	196	1	0	0	0	0	0	0	1
27	428	1	0	0	0	0	0	0	1
27	539	0	0	0	0	0	0	0	0
27	300	1	1	0	0	0	0	0	1
27	89	1	0	0	0	0	0	0	1
27	321	0	0	0	0	0	0	0	0
27	398	0	1	0	0	0	0	0	1
27	269	0	1	0	0	0	0	0	1
27	401	0	1	0	0	0	0	0	1
27	540	0	1	0	0	0	0	0	1
27	36	0	1	0	0	0	0	0	1
27	451	0	1	0	0	0	0	0	1
27	396	0	0	0	0	0	0	0	0
27	215	0	1	0	0	0	0	0	1
28	108	0	0	0	0	0	0	0	0
28	270	1	0	0	0	0	0	0	1
28	232	1	0	0	0	0	0	0	1
28	433	1	0	0	0	0	0	0	1
28	470	1	0	0	0	0	0	0	1
28	427	1	0	0	0	0	0	0	1
28	497	1	0	0	0	0	0	0	1
28	49	1	0	0	0	0	0	0	1
28	348	1	0	0	0	0	0	0	1
28	79	1	0	0	0	0	0	0	1
28	155	1	0	0	0	0	0	0	1
30	160	1	0	1	0	0	0	0	1
30	328	1	0	0	0	0	0	0	1
30	97	1	0	0	0	0	0	0	1
30	438	1	0	0	0	0	0	0	1
30	441	1	0	0	0	0	0	0	1
31	518	1	0	0	0	0	0	0	1
31	103	1	0	0	0	0	0	0	1
32	445	1	0	0	0	0	0	0	1
32	250	1	0	0	0	0	0	0	1
32	145	1	0	0	0	0	0	0	1
32	264	1	0	0	0	0	0	0	1
32	129	1	0	0	0	0	0	0	1
32	406	1	0	0	0	0	0	0	1
32	99	1	0	0	0	0	0	0	1
32	404	1	0	0	0	0	0	0	1
33	28	0	0	0	0	0	0	0	0
33	417	0	0	0	0	0	0	0	0
33	315	1	0	0	0	0	0	0	1
33	346	0	0	1	0	0	0	0	1
34	457	0	0	1	0	0	0	0	1
34	416	0	1	0	0	0	0	0	1
34	227	1	0	0	0	0	0	0	1
34	206	1	0	0	0	0	0	0	1
34	311	1	0	0	0	0	0	0	1
34	286	1	0	0	0	0	0	0	1
34	72	1	0	0	0	0	0	0	1
35	201	1	0	0	0	0	0	0	1
35	543	1	0	0	0	0	0	0	1
35	333	0	1	0	0	0	0	0	1
35	367	1	0	0	0	0	0	0	1
35	86	1	0	0	0	0	0	0	1
36	50	1	1	0	0	0	0	0	1
36	236	1	0	0	0	0	0	0	1
36	276	1	0	0	0	0	0	0	1
36	296	1	0	0	0	0	0	0	1
36	400	1	0	0	0	0	0	0	1
36	255	1	0	0	0	0	0	0	1
36	522	1	0	0	0	0	0	0	1
37	51	1	0	0	0	0	0	0	1
37	66	0	0	0	0	0	0	0	0
37	59	0	0	0	1	0	0	0	1
37	344	0	1	0	0	0	0	0	1
37	312	1	0	0	0	0	0	0	1
37	205	1	0	0	0	0	0	0	1
37	225	1	0	0	0	0	0	0	1
37	105	1	0	0	0	0	0	0	1
37	376	1	0	0	0	0	0	0	1
37	147	1	0	0	0	0	0	0	1
37	392	1	0	0	0	0	0	0	1
37	377	1	0	0	0	0	0	0	1
37	547	0	0	0	0	0	1	0	1
37	197	0	0	0	0	0	0	1	1
37	508	0	0	0	0	0	0	0	0
37	260	1	0	0	0	0	0	0	1
37	280	0	0	0	0	0	0	0	0
37	58	1	0	0	0	0	0	0	1
37	458	1	0	0	0	0	0	0	1
37	330	0	0	1	1	0	0	0	1
38	498	1	0	0	0	0	0	0	1
40	211	1	0	0	0	0	0	0	1
40	112	0	1	0	0	0	0	0	1
40	298	1	0	0	0	0	0	0	1
40	82	1	0	0	0	0	0	0	1
40	169	1	0	0	0	0	0	0	1
40	74	1	0	0	0	0	0	0	1
40	336	1	0	0	0	0	0	0	1
42	284	1	0	0	0	0	0	0	1
42	536	1	0	0	0	0	0	0	1
42	448	1	0	0	0	0	0	0	1
42	127	1	0	0	0	0	0	0	1
42	303	1	0	0	0	0	0	0	1
42	514	1	0	0	0	0	0	0	1
42	263	1	0	0	0	0	0	0	1
44	254	0	1	0	0	0	0	0	1
44	19	0	1	0	0	0	0	0	1
44	405	0	1	0	0	0	0	0	1
46	60	0	0	1	0	0	0	0	1
46	502	1	0	0	0	0	0	0	1
47	505	1	0	0	0	0	0	0	1
48	304	0	0	0	0	0	0	0	0
49	407	1	0	0	0	0	0	0	1
49	450	1	0	0	0	0	0	0	1
50	106	1	0	0	0	0	0	0	1
50	266	1	0	0	0	0	0	0	1
51	604	0	0	0	0	0	0	0	0
51	605	0	0	1	0	0	0	0	1
52	533	1	0	0	0	0	0	0	1
52	152	1	0	0	0	0	0	0	1
52	290	1	0	0	0	0	0	0	1
52	299	1	0	0	0	0	0	0	1
52	252	1	0	0	0	0	0	0	1
52	93	1	0	0	0	0	0	0	1
52	272	1	0	0	0	0	0	0	1
53	267	0	1	0	0	0	0	0	1
54	228	1	0	0	0	0	0	0	1
55	100	1	0	0	0	0	0	0	1
61	190	1	0	0	0	0	0	0	1
61	461	1	0	0	0	0	0	0	1
62	414	0	0	0	1	0	0	0	1
62	118	1	0	0	0	0	0	0	1
64	131	1	0	0	0	0	0	0	1
64	217	1	0	0	0	0	0	0	1
